# Supplementary material for: Robot-Assisted Anderson–Hynes Pyeloplasty for Lower-Moiety Ureteropelvic Junction Obstruction in an Incomplete Duplex Collecting System Presenting as Dietl’s Crisis: A Case Report
Source: Children (Basel). 2026 Jul 16;13(7):934. doi: 10.3390/children13070934 (PMC13406795; doi:10.3390/children13070934)
Supplement: Supplementary file 1 [file children-13-00934-s001.zip]

Archive with 1 entries (1 files):
- children-4389511-supplementary.pdf
